# Supplementary material for: Ocular Involvement as a Key Marker of Systemic Disease in Dogs Naturally Infected with Leishmania infantum: Clinical, Laboratory, and Histopathological Insights
Source: Pathogens. 2026 Feb 14;15(2):217. doi: 10.3390/pathogens15020217 (PMC12943500; doi:10.3390/pathogens15020217)
Supplement: Supplementary file 1 [file pathogens-15-00217-s001.zip]

Archive with 1 entries (1 files):
- pathogens-4074733-supplementary.pdf
